# Supplementary material for: RNA Methylation in ncRNA: Classes, Detection, and Molecular Associations
Source: Front Genet. 2018 Jul 12;9:243. doi: 10.3389/fgene.2018.00243 (PMC6052889; doi:10.3389/fgene.2018.00243)
Supplement: Supplementary file 1 [file Table_1.xlsx]

## Sheet: Sheet2
Table 1: A. Diseases associated to enzymes implicated in RNA methylation events B. High-througput sequencing methodologies for RNA methylation detection
A.
Protein implicated	Enzyme Role	Disease Associated	References
TRM9L/KIAA1456	Putative methyltransferase (hypothesized acting on tRNA)	Breast, bladder, colorectal,cervix and testicular carcinomas	Begleyet al., 2013
Fat mass and obesity-associated protein (FTO)	m6A demethylase	Aggressive Breast Cancer, Acute Myeloid Leukemia, Obesity and Alzheimer disease	Tan et al., 2015 Li et al., 2017 Fischer et al., 2009 Reitz et al., 2012
Wilms Tumor 1 Associated protein (WTAP)	m6-methyltransferase	Wilms tumor	Little et al., 2000
DNA methyltransferase 2 (DNMT2)	5-methylcitosine methyltransferase (observed acting on tRNA)	Functional role in Tumorigenesis and nervous sistem disorders	Elhardt et al., 2015 Martinez et al., 2012
Sun RNA methyltransferase family member 2 (NSUN2)	5-methylcitosine methyltransferase (observed acting on tRNA & lncRNA)	Metastatic progression in Breast Cancer and nervous system disorders	Yi et al., 2017 Abbasi-Moheb et al., 2012
Alpha ketoglutarate dependent dioxygenase homolog 5 (ALKBH5)	m6A demethylase	Viral replication and infection (HIV, HCV, Zika), Glioblastoma	Lichinchi et al., 2016a Lichinchi et al., 2016b Zang et al 2017
Methyltransferase like protein (METTL 3/14)	m6A methyltransferase	Glioblastoma, Hepatocellular Carcinoma	Cui et al., 2017 Ma et al., 2017
B.
Detection Methodology	RNA modification type	Detection Strategy	References
m1A-ID-seq	m1A	Antibody-based coupled with demethylases to produce m1A-depleted control library (differential RT-signatures)	Li et al., 2016a
m1A-seq	m1A	Antibody-based coupled with Dimroth rearragements (differential RT-signatures)	Dominissini et al., 2016
PA-m6A-seq	m6A	Antibody-based coupled with photo-crosslinking via prior incorporation of 4-thiouridine (s4U)	Chen K. et al., 2015
miCLIP	m6A	Antibody-based coupled with covalent crosslinking	Linder et al., 2015
bisulfite-seq	m5C	Chemical treatment generating differential RT-signatures (Suited for highly abundant ncRNA, i.e. tRNA, rRNA)	Militello et al., 2014 Hussain et al., 2013 Jeltsch et al., 2017
AZA-seq	m5C	Antibody-based coupled with prior incorporation of 5-azacytidine (Suited for less abundant ncRNA)	Khoddami et al., 2014
RiboMeth-seq	2’OMe	Chemical treatment (alkaline hydrolysis) generating differential RT-signatures (Suited for highly abundant ncRNA, i.e. tRNA, rRNA)	Birkedal et al., 2015 Marchand et al., 2016 Marchand et al., 2017
2OMe-seq	2’OMe	RT-based coupled with low dNTP concentrations (Suited for highly abundant ncRNA, i.e. tRNA, rRNA)	Incarnato et al., 2017
Nm-seq	2’OMe	Oxidation–elimination–dephosphorylation employing sodium periodate (Suited for less abundant ncRNA)	Daiet al., 2017
